# Supplementary material for: Differential DNA Methylation Patterns Are Related to Phellogen Origin and Quality of Quercus suber Cork
Source: PLoS One. 2017 Jan 3;12(1):e0169018. doi: 10.1371/journal.pone.0169018 (PMC5207400; doi:10.1371/journal.pone.0169018)
Supplement: S3 Table — (XLSX) [file pone.0169018.s007.xlsx]

## Sheet: MSAP matrix
PopulationID	SampleID	EnzymeID	1.108	1.111	1.117	1.120	1.126	1.130	1.133	1.134	1.137	1.138	1.141	1.143	1.148	1.153	1.159	1.160	1.170	1.175	1.179	1.181	1.187	1.194	1.196	1.198	1.203	1.204	1.208	1.209	1.219	1.221	1.227	1.229	1.230	1.240	1.242	1.245	1.246	1.252	1.255	1.257	1.268	1.271	1.281	1.285	1.295	1.296	1.340
Leaf	HL8L	H	0	1	0	0	0	0	0	0	1	0	1	0	1	0	0	0	1	0	0	0	0	0	0	0	0	0	1	0	0	1	1	0	0	0	0	0	0	1	0	0	0	0	1	0	1	0	0
Leaf	HL8L	M	0	1	1	0	0	0	0	0	1	0	1	0	1	0	0	1	1	1	0	0	0	0	0	0	0	1	1	0	0	1	1	0	0	0	0	1	1	1	0	0	0	0	1	0	0	0	1
Cork	HL8S	H	0	1	0	0	0	0	0	0	1	0	1	0	1	0	0	0	0	0	0	0	0	0	0	0	0	0	1	0	0	1	1	0	0	1	0	0	0	0	0	0	0	0	1	1	0	0	0
Cork	HL8S	M	0	1	0	0	0	0	0	0	1	0	1	0	1	0	0	0	0	1	0	0	0	0	0	0	0	1	1	0	0	1	1	0	0	0	0	0	0	1	0	0	0	0	1	0	0	0	1
Leaf	HL1L	H	0	1	1	0	1	0	1	0	0	0	1	0	1	1	0	0	0	0	0	0	0	0	0	0	0	0	1	1	0	1	1	0	0	0	1	0	1	1	1	0	1	0	0	0	1	0	1
Leaf	HL1L	M	0	1	1	0	1	0	1	0	0	0	1	0	1	1	0	1	1	1	0	0	0	1	0	0	0	1	1	1	0	1	1	0	1	0	1	0	1	1	1	0	1	0	0	0	1	0	1
Cork	HL1S	H	0	1	1	0	0	0	1	0	0	0	1	0	1	1	0	0	0	1	1	1	0	0	0	0	0	0	1	1	0	1	1	0	0	0	1	0	1	1	1	0	1	0	0	0	1	0	1
Cork	HL1S	M	0	1	1	0	0	0	1	0	0	0	1	0	1	1	0	1	1	1	1	0	0	1	0	0	0	1	1	1	0	1	1	0	1	0	1	0	1	1	1	0	1	0	0	0	1	0	1
Leaf	HL11L	H	0	1	1	0	1	1	1	0	0	0	1	0	1	1	0	1	0	0	0	0	0	1	0	0	1	0	1	0	0	1	1	0	0	0	0	0	1	0	0	0	0	0	1	0	1	0	1
Leaf	HL11L	M	0	1	1	0	1	1	1	0	0	0	1	0	1	1	0	1	1	1	0	0	0	1	0	0	0	1	1	0	0	1	1	0	1	0	0	0	1	1	0	0	0	0	1	0	1	0	1
Cork	HL11S	H	0	1	1	0	0	1	1	0	0	0	1	0	1	1	1	1	0	1	1	1	0	0	0	0	1	0	1	0	0	1	1	0	0	0	1	0	1	0	0	0	0	0	1	0	1	0	1
Cork	HL11S	M	0	1	1	0	0	1	1	0	0	0	1	0	1	1	0	1	1	1	1	1	0	1	0	0	0	1	1	0	0	1	1	0	1	0	1	0	1	1	0	0	0	0	1	0	1	0	1
Leaf	HL15L	H	0	1	1	1	1	1	0	1	1	0	1	0	1	0	0	0	0	0	0	0	0	0	0	0	0	0	1	0	0	1	1	0	0	0	1	0	1	1	0	0	0	0	1	0	1	0	1
Leaf	HL15L	M	0	1	1	1	1	1	0	0	1	0	1	0	1	0	0	1	1	1	0	0	0	1	0	0	0	1	1	1	0	1	1	0	1	0	1	0	1	1	0	0	0	0	1	0	1	0	1
Cork	HL15S	H	0	1	1	0	0	1	1	0	1	0	1	0	1	0	0	1	1	1	1	0	0	0	0	0	0	0	1	1	0	1	1	0	0	0	1	0	1	1	0	1	0	1	1	0	1	0	1
Cork	HL15S	M	0	1	1	0	0	1	1	0	1	0	1	0	1	0	0	1	1	1	1	0	0	0	0	0	0	1	1	1	0	1	1	0	1	0	1	0	1	1	0	1	0	1	1	0	1	0	1
Leaf	HL17L	H	0	1	1	1	1	1	0	0	1	0	1	0	1	0	0	0	0	0	0	0	0	0	0	0	0	0	1	1	0	1	1	0	0	0	0	0	1	1	0	0	1	0	1	0	1	0	1
Leaf	HL17L	M	0	1	1	1	1	1	0	0	1	0	1	0	1	0	0	1	1	1	0	0	0	0	0	0	0	1	1	1	0	1	1	0	1	0	1	0	1	1	0	0	1	0	1	0	1	0	1
Cork	HL17S	H	0	1	1	0	0	1	0	0	1	0	1	0	1	0	1	1	1	0	0	0	0	0	0	0	0	0	1	0	0	1	1	0	0	1	0	0	1	1	0	0	1	0	1	0	1	0	1
Cork	HL17S	M	0	1	1	0	0	1	0	0	1	0	1	0	1	0	1	1	1	1	0	0	0	1	0	0	0	1	1	0	0	1	1	0	0	1	1	0	1	1	0	0	1	0	1	0	1	0	1
Leaf	HL4L	H	0	1	1	0	1	1	0	0	0	0	1	0	1	0	0	0	0	0	0	0	0	0	0	0	1	0	1	1	0	0	1	0	0	0	0	0	1	1	0	0	0	0	1	0	1	0	1
Leaf	HL4L	M	0	1	1	0	1	1	0	0	1	0	1	0	1	0	0	1	1	1	0	0	0	1	0	0	0	0	1	1	0	0	1	0	1	0	0	0	1	1	0	0	0	0	0	0	1	0	1
Cork	HL4S	H	0	1	1	0	0	1	0	0	0	0	1	0	1	0	0	1	0	1	1	1	0	0	0	0	1	0	1	1	0	1	1	0	0	0	1	0	1	1	0	0	0	0	1	0	1	0	1
Cork	HL4S	M	0	1	1	0	0	1	0	0	1	0	1	0	1	0	0	1	1	1	1	1	0	1	0	0	0	0	1	1	0	1	1	0	1	0	1	0	1	1	0	0	0	0	0	0	1	0	1
Leaf	HL3L	H	0	1	1	0	0	1	0	0	0	0	1	0	1	1	0	0	0	0	0	0	0	0	0	0	0	0	1	0	0	1	1	0	0	0	1	0	1	1	0	0	1	0	1	0	1	0	1
Leaf	HL3L	M	0	1	1	0	0	1	0	0	1	0	1	0	1	1	0	1	1	1	0	0	0	1	0	0	0	1	1	0	0	1	1	0	0	0	1	0	1	1	0	0	1	0	1	0	1	0	1
Cork	HL3S	H	0	1	1	1	1	1	0	0	0	0	1	0	1	1	0	1	0	0	0	0	0	0	0	0	0	0	1	0	0	1	1	0	0	1	0	0	1	1	0	0	0	1	1	0	1	0	1
Cork	HL3S	M	0	1	1	1	1	1	0	0	1	0	1	0	1	1	1	1	1	1	0	0	0	1	0	0	0	1	1	0	0	1	1	0	0	0	1	0	1	1	0	0	1	1	1	0	1	0	1
Leaf	HL9L	H	0	1	0	0	1	1	0	0	0	0	1	0	1	0	0	0	0	0	0	0	0	0	0	0	1	0	0	1	0	1	1	0	0	0	0	1	1	1	0	0	0	0	1	0	0	0	0
Leaf	HL9L	M	0	1	0	0	1	1	0	0	1	0	1	0	1	0	0	1	1	1	0	0	0	1	0	0	0	1	0	1	0	1	1	0	0	0	0	1	1	1	0	0	0	0	1	0	0	0	1
Cork	HL9S	H	0	1	0	0	0	1	0	0	0	0	1	0	1	0	0	0	0	0	1	1	0	0	0	0	1	0	0	1	0	1	1	0	0	1	1	1	1	1	0	0	0	1	1	0	0	0	0
Cork	HL9S	M	0	1	0	0	0	1	0	0	1	0	1	0	1	0	0	1	1	1	1	1	0	1	0	0	0	1	0	1	0	1	1	0	0	1	1	1	1	1	0	0	0	1	1	0	0	0	1
Leaf	HL10L	H	0	1	0	1	1	1	0	0	0	0	1	0	1	0	0	0	0	0	0	0	0	0	0	0	1	0	0	1	0	1	1	1	0	0	0	0	0	1	0	0	1	0	1	0	1	0	0
Leaf	HL10L	M	0	1	0	1	1	1	0	0	0	0	1	0	1	0	0	1	1	1	0	0	0	0	0	0	0	1	0	1	0	1	1	1	0	0	0	1	1	1	0	0	0	0	1	0	1	0	1
Cork	HL10S	H	0	1	0	0	0	1	0	0	0	0	1	0	1	0	0	0	0	0	0	0	1	0	0	0	1	0	1	1	0	1	1	1	0	0	0	0	0	1	0	0	1	1	1	0	1	0	0
Cork	HL10S	M	0	1	0	0	0	1	0	0	0	0	1	0	1	0	0	1	0	1	0	0	1	0	0	0	0	1	1	1	0	1	1	1	0	0	0	1	1	1	0	0	0	1	1	0	1	0	1
Leaf	HL6L	H	0	1	0	0	0	1	0	0	0	0	1	0	1	0	0	0	0	0	0	0	0	0	0	0	0	0	0	0	0	1	1	1	0	0	0	0	0	1	0	0	0	0	1	0	0	0	0
Leaf	HL6L	M	0	1	0	0	0	1	0	0	0	0	1	0	1	0	0	0	0	1	0	0	0	0	0	0	0	1	0	0	0	1	1	1	0	0	0	1	1	1	0	0	0	0	1	0	0	0	1
Cork	HL6S	H	0	1	0	0	0	1	0	0	0	0	1	1	0	0	0	0	0	1	1	0	0	0	0	0	0	0	0	0	0	1	1	1	0	0	0	0	0	1	0	0	0	1	1	1	0	1	0
Cork	HL6S	M	0	1	0	0	0	1	0	0	0	0	1	1	1	0	0	0	0	1	1	0	0	0	0	0	0	1	0	0	0	1	1	1	0	0	0	0	0	1	0	0	0	1	1	0	0	1	1
Leaf	HL7L	H	0	1	0	1	0	1	0	0	0	0	1	0	1	0	0	0	0	0	0	0	0	0	0	0	0	1	1	1	0	1	1	1	0	0	0	0	0	1	0	0	0	0	0	0	1	0	0
Leaf	HL7L	M	0	1	0	1	0	1	0	0	1	0	1	0	1	0	0	1	1	1	0	0	0	0	0	0	0	0	1	1	0	1	1	1	1	0	0	0	0	1	0	0	0	0	1	0	1	0	1
Cork	HL7S	H	0	1	0	1	0	1	0	0	0	0	1	0	1	0	0	0	0	0	0	0	0	0	1	0	0	1	1	1	0	1	1	1	0	0	0	0	0	1	0	0	0	0	0	0	1	0	0
Cork	HL7S	M	0	1	0	1	0	1	0	0	1	0	1	0	1	0	0	1	1	1	0	0	0	0	0	0	0	0	1	1	0	1	1	1	0	0	0	0	0	1	0	0	0	0	1	0	1	0	1
Leaf	CL14L	H	0	1	0	0	1	1	0	0	1	1	1	0	1	0	0	1	0	0	0	0	0	1	0	0	0	0	1	0	0	0	1	1	0	0	0	0	0	1	0	0	0	0	1	1	1	0	1
Leaf	CL14L	M	0	1	0	0	1	1	0	0	1	1	1	0	1	0	0	1	1	1	0	0	0	1	0	0	0	1	1	0	0	0	1	0	1	0	0	0	0	1	0	0	0	0	1	1	1	0	1
Cork	CL14S	H	0	1	1	0	0	1	1	0	1	0	1	1	1	0	0	1	0	1	1	0	0	0	0	0	0	0	1	0	1	0	1	1	0	1	0	0	0	1	0	0	0	0	0	0	1	1	1
Cork	CL14S	M	0	1	1	0	0	1	1	0	1	0	1	1	1	0	0	1	1	1	1	0	0	0	0	0	0	1	1	0	1	0	1	1	1	1	0	0	0	1	0	0	0	0	1	0	1	1	1
Leaf	CL15L	H	0	1	0	1	1	1	0	0	0	0	1	0	1	1	0	0	0	0	0	0	0	0	0	0	0	0	1	1	0	1	1	0	0	0	0	0	0	1	0	0	0	0	1	0	1	0	1
Leaf	CL15L	M	0	1	0	1	1	1	0	0	0	1	1	0	1	1	0	1	1	1	0	0	0	0	0	0	0	0	1	1	0	1	1	0	0	0	0	0	0	1	0	0	0	0	1	0	1	0	1
Cork	CL15S	H	0	1	1	1	1	1	0	0	0	0	1	1	1	1	0	0	0	1	1	0	0	0	0	0	0	0	1	1	0	1	1	0	0	0	0	0	0	1	0	0	0	1	1	0	1	1	1
Cork	CL15S	M	0	1	1	1	1	1	0	0	0	1	1	1	1	1	0	1	1	1	1	0	0	0	0	0	0	0	1	1	0	1	1	0	0	0	0	0	0	1	0	0	0	1	1	0	1	1	1
Leaf	CL16L	H	0	1	1	0	1	1	0	0	0	0	1	0	1	0	0	0	0	0	0	0	0	0	0	0	0	0	1	0	0	1	1	0	0	0	0	0	0	1	0	0	1	0	1	0	1	0	1
Leaf	CL16L	M	0	1	1	0	1	1	0	0	1	0	1	0	1	0	0	1	1	1	0	0	0	0	0	0	0	1	1	0	0	1	1	0	1	0	0	0	0	1	0	0	1	0	1	0	1	0	1
Cork	CL16S	H	0	1	1	0	0	1	1	0	0	0	1	1	1	0	0	0	0	1	1	0	0	0	0	0	0	0	1	0	1	1	1	0	0	0	0	0	0	1	0	0	0	0	1	0	1	1	1
Cork	CL16S	M	0	1	1	0	0	1	1	0	1	0	1	1	1	0	0	1	1	1	1	0	0	0	0	0	0	1	1	0	1	1	1	0	1	0	0	0	0	1	0	0	0	0	1	0	1	1	1
Leaf	CL10L	H	0	1	1	0	1	1	0	0	1	1	1	0	1	0	0	0	0	0	0	0	0	0	0	1	0	0	1	0	0	1	1	0	0	0	0	0	0	1	0	0	1	0	1	0	1	0	0
Leaf	CL10L	M	0	1	1	0	1	1	0	0	1	1	1	0	1	0	0	1	1	1	0	0	0	0	0	0	0	0	1	0	0	1	1	0	0	0	0	1	1	1	0	0	0	0	1	0	0	0	1
Cork	CL10S	H	1	1	1	0	1	1	0	1	1	0	1	0	1	0	0	0	0	1	1	0	0	0	0	1	0	0	1	0	1	1	1	0	0	0	0	0	0	1	1	0	1	1	1	0	1	1	0
Cork	CL10S	M	1	1	1	0	1	1	0	1	1	0	1	0	1	1	0	1	0	1	1	0	0	0	0	0	0	0	1	0	1	1	1	0	0	0	0	1	1	1	1	0	0	1	1	0	1	1	1
Leaf	CL11L	H	0	1	1	1	1	1	0	0	0	0	1	0	1	0	0	0	0	0	0	0	0	0	0	1	0	0	1	0	0	1	1	0	0	0	0	0	0	1	0	0	1	0	1	0	1	0	0
Leaf	CL11L	M	0	1	1	0	1	1	0	0	1	0	1	0	1	0	0	1	1	1	0	0	0	1	0	0	0	1	1	0	0	1	1	0	0	0	0	1	1	1	0	0	0	0	1	0	1	0	1
Cork	CL11S	H	0	1	1	0	1	1	0	1	0	0	1	1	1	0	1	0	0	1	1	0	0	0	0	0	0	0	1	0	1	1	1	0	0	0	0	0	0	1	0	0	0	1	1	0	1	1	0
Cork	CL11S	M	0	1	1	0	1	1	0	1	1	0	1	1	1	0	1	1	0	1	1	0	0	0	0	0	0	1	1	0	1	1	1	0	0	0	0	1	1	1	0	0	0	1	1	0	1	1	1
Leaf	CL12L	H	0	1	0	0	1	0	0	0	1	1	1	0	1	1	0	0	0	0	0	0	0	0	0	0	0	0	1	1	0	1	1	0	0	0	0	0	0	0	0	0	0	0	1	0	1	0	1
Leaf	CL12L	M	0	1	0	0	1	0	0	0	0	0	1	0	1	1	0	1	1	1	0	0	0	0	0	0	0	0	1	1	0	1	1	0	0	0	0	1	1	1	0	0	0	0	1	0	1	0	1
Cork	CL12S	H	0	1	0	0	1	0	0	0	1	0	1	0	1	1	1	0	0	1	1	1	0	0	0	0	0	0	1	1	1	1	1	0	0	0	0	0	0	0	1	0	0	0	1	0	1	1	1
Cork	CL12S	M	0	1	0	0	1	0	0	0	0	0	1	0	1	1	1	1	1	1	1	1	0	0	0	0	0	0	1	1	1	1	1	0	0	0	0	1	1	1	0	0	0	0	1	0	1	1	1
Leaf	CL13L	H	0	1	0	0	1	1	0	0	0	0	1	0	1	0	0	0	0	0	0	0	0	0	0	0	0	0	0	0	0	1	1	0	0	0	0	0	0	1	0	0	1	0	1	0	1	0	1
Leaf	CL13L	M	0	1	0	0	1	0	0	0	0	0	1	0	1	0	0	0	1	1	0	0	0	0	0	0	0	1	0	0	0	1	1	0	1	0	0	1	1	1	0	0	0	0	1	0	1	0	1
Cork	CL13S	H	0	1	0	0	0	1	0	0	0	0	1	1	1	0	0	0	0	1	1	1	0	0	0	0	0	0	0	0	0	1	1	0	0	0	0	0	0	1	0	0	0	1	1	0	1	1	1
Cork	CL13S	M	0	1	0	0	0	0	0	0	0	0	1	0	1	0	0	0	1	1	1	1	0	0	0	0	0	1	0	0	0	1	1	0	1	0	0	1	1	1	0	0	0	0	1	0	1	1	1
Leaf	CL17L	H	0	1	0	1	1	1	0	0	1	0	1	0	1	0	0	0	0	0	0	0	0	0	0	1	0	0	1	0	0	1	1	0	0	0	0	0	0	1	0	1	1	1	1	0	1	0	0
Leaf	CL17L	M	0	1	0	1	1	1	0	0	1	0	1	0	1	0	0	1	1	1	0	0	0	0	0	0	0	0	1	0	0	1	1	0	0	0	0	1	1	1	0	1	1	0	1	0	1	0	1
Cork	CL17S	H	1	1	1	0	1	1	0	0	1	0	1	1	1	0	0	0	0	1	1	0	0	0	0	1	0	0	1	0	0	1	1	0	0	0	0	0	0	1	0	1	1	1	1	0	1	1	0
Cork	CL17S	M	1	1	1	0	1	1	0	0	1	0	1	1	1	0	0	1	1	1	1	0	0	0	0	0	0	0	1	0	0	1	1	0	0	0	0	1	1	1	0	1	1	1	1	0	1	1	1
Leaf	CL18L	H	0	1	0	1	1	1	0	1	0	0	1	0	1	1	0	0	0	0	0	0	0	0	0	1	1	0	1	0	0	1	1	0	0	0	0	0	0	1	0	0	1	0	1	0	1	0	0
Leaf	CL18L	M	0	1	0	1	1	1	0	1	1	0	1	0	1	1	0	1	1	1	0	0	0	1	0	0	0	0	1	0	1	1	1	0	0	0	0	1	1	1	0	0	1	0	1	0	1	0	1
Cork	CL18S	H	1	1	1	0	1	1	0	1	0	0	1	1	1	1	0	1	0	1	1	0	0	0	0	0	0	0	1	0	1	1	1	0	0	0	0	0	0	1	0	0	1	1	1	0	1	1	0
Cork	CL18S	M	1	1	1	0	1	1	0	1	1	0	1	1	1	1	0	1	1	1	1	0	0	0	0	0	0	0	1	0	1	1	1	0	0	0	0	1	1	1	0	0	1	1	1	0	1	1	1
Leaf	CL19L	H	0	1	1	0	1	1	0	0	0	0	1	0	1	0	0	0	0	0	0	0	0	0	0	1	0	0	0	1	0	1	1	0	1	0	0	0	0	1	0	0	1	0	0	0	1	0	0
Leaf	CL19L	M	0	1	1	0	1	1	0	0	0	0	1	0	1	0	0	1	1	1	0	0	0	1	0	0	0	0	0	1	0	1	1	0	1	0	0	1	0	1	0	0	0	1	0	0	1	0	1
Cork	CL19S	H	0	1	1	0	0	1	0	0	0	0	1	1	1	0	0	0	0	1	1	0	0	0	0	1	0	0	0	1	0	1	1	0	1	0	0	0	0	1	0	0	1	1	0	0	1	1	0
Cork	CL19S	M	0	1	1	0	0	1	0	0	0	0	1	1	1	0	0	1	1	1	1	0	0	0	0	0	0	0	0	1	0	1	1	0	1	0	0	1	0	1	0	0	0	1	0	0	1	1	1
Leaf	CL1L	H	0	1	0	0	1	1	0	0	0	1	1	0	1	0	0	0	0	0	0	0	0	0	0	0	1	0	1	1	0	1	1	1	0	0	0	0	0	1	0	1	0	0	1	0	1	0	0
Leaf	CL1L	M	0	1	1	0	1	1	0	0	1	0	1	0	1	0	0	1	1	1	0	0	0	0	0	0	1	0	1	1	1	1	1	1	0	0	0	1	1	1	0	0	0	0	1	0	1	0	1
Cork	CL1S	H	0	1	0	0	0	1	0	0	0	0	1	1	1	0	1	0	1	1	1	1	1	0	0	0	1	0	1	1	0	1	1	1	0	0	1	0	0	1	0	1	0	0	1	0	1	1	0
Cork	CL1S	M	0	1	1	0	0	1	0	0	1	0	1	1	1	0	1	1	1	1	1	1	1	0	0	0	1	0	1	1	1	1	1	1	0	0	0	1	1	1	0	0	0	0	1	0	1	1	1
Leaf	CL20L	H	0	1	0	0	0	1	0	0	0	0	1	0	1	0	0	0	0	0	0	0	0	0	0	1	1	0	1	1	0	1	1	0	0	0	0	0	0	1	0	0	0	0	1	0	1	0	0
Leaf	CL20L	M	0	1	0	0	0	1	0	0	1	0	1	0	1	0	0	1	1	1	0	0	0	1	0	0	0	1	1	0	0	1	1	0	0	0	0	1	1	1	0	0	0	0	1	0	1	0	1
Cork	CL20S	H	0	1	0	0	0	1	0	0	0	0	1	1	1	0	0	0	0	1	1	0	0	0	0	0	0	0	1	1	1	1	1	0	0	0	0	0	0	1	1	0	0	1	1	0	1	1	0
Cork	CL20S	M	0	1	0	0	0	1	0	0	1	0	1	1	1	0	0	1	0	1	1	0	0	1	0	0	0	1	1	0	1	1	1	0	0	0	0	1	1	1	0	0	0	1	1	0	1	1	1
Leaf	CL21L	H	0	1	0	0	1	1	0	0	0	0	1	0	1	0	0	0	0	0	0	0	0	0	0	1	1	0	1	0	0	1	1	0	0	0	0	0	0	1	0	0	0	0	1	0	1	0	0
Leaf	CL21L	M	0	1	0	0	0	1	0	0	1	0	1	0	1	0	0	1	1	1	0	0	0	0	0	0	0	1	1	0	1	1	1	0	0	0	0	1	1	1	0	0	0	0	1	0	1	0	1
Cork	CL21S	H	0	1	0	0	1	1	0	0	0	0	1	1	1	0	0	0	0	1	1	0	0	0	0	0	1	0	1	0	1	1	1	0	0	0	0	0	0	1	0	0	0	0	1	1	1	1	0
Cork	CL21S	M	0	1	1	0	0	1	0	0	1	0	1	1	1	0	0	1	0	1	1	0	0	0	0	0	0	1	1	0	1	1	1	0	0	0	0	0	0	1	0	0	0	0	1	1	1	1	1
Leaf	CL2L	H	0	1	0	0	1	1	0	0	1	0	1	0	1	0	0	0	0	0	0	0	0	0	0	1	1	0	1	0	0	1	1	0	0	0	0	0	0	1	0	1	0	0	1	0	1	0	0
Leaf	CL2L	M	0	1	0	0	1	1	0	0	1	0	1	0	1	0	0	1	1	1	0	0	0	1	0	0	0	1	1	0	0	1	1	0	1	0	0	1	1	1	0	0	0	0	1	0	1	0	1
Cork	CL2S	H	0	1	0	0	0	1	0	0	1	0	1	0	1	0	0	0	0	1	1	0	0	0	0	1	1	0	1	0	0	1	1	0	0	0	0	0	0	1	0	0	0	0	1	0	1	1	0
Cork	CL2S	M	0	1	0	0	1	1	0	0	1	0	1	0	1	0	0	1	1	1	1	0	0	0	0	0	0	1	1	0	0	1	1	0	1	0	0	1	1	1	0	0	0	0	1	0	1	1	1
Leaf	CL3L	H	0	1	1	1	1	1	0	0	0	1	1	0	1	0	0	1	0	0	0	0	0	0	0	0	1	0	1	1	0	1	1	1	0	0	0	0	0	1	0	0	0	1	1	0	1	0	0
Leaf	CL3L	M	0	1	1	1	1	1	0	0	0	1	1	0	1	0	0	1	1	1	0	0	0	0	0	0	1	0	1	1	0	1	1	1	0	0	0	0	0	1	0	0	0	0	1	0	1	0	1
Cork	CL3S	H	0	1	1	0	0	1	0	0	0	0	1	0	1	0	1	1	0	0	0	0	0	0	0	0	1	0	1	1	1	1	1	1	0	1	0	0	0	1	0	0	0	1	1	0	1	0	0
Cork	CL3S	M	0	1	1	0	0	1	0	0	0	0	1	0	1	0	1	1	1	1	0	0	0	0	0	0	1	0	1	1	1	1	1	1	0	1	0	0	0	1	0	0	0	1	1	0	1	0	1
Leaf	CL4L	H	0	1	0	1	1	1	0	0	0	1	1	0	1	0	0	0	0	0	0	0	0	0	0	0	1	0	0	0	0	1	1	1	0	0	0	0	0	1	0	0	1	0	1	0	1	0	0
Leaf	CL4L	M	0	1	0	1	1	1	0	0	0	0	1	0	1	0	0	0	1	1	0	0	0	0	0	0	0	1	1	0	0	1	1	1	0	0	0	1	1	1	0	0	0	0	1	0	1	0	1
Cork	CL4S	H	0	1	0	0	0	1	1	0	0	0	1	0	1	0	1	0	0	0	0	0	0	0	0	0	1	0	1	0	0	1	1	1	0	1	0	0	0	1	0	1	0	0	1	0	1	0	0
Cork	CL4S	M	0	1	0	0	0	1	1	0	0	0	1	0	1	0	1	1	0	1	0	0	0	0	0	0	0	0	1	0	0	1	1	1	0	1	0	1	1	1	0	1	0	0	1	0	1	0	1
Leaf	CL5L	H	0	1	0	0	1	1	0	0	0	1	1	0	1	0	0	0	0	0	0	0	0	0	0	0	1	0	0	0	1	1	1	1	0	0	0	0	0	1	0	0	1	0	1	0	1	0	0
Leaf	CL5L	M	0	1	1	0	1	1	0	0	1	1	1	0	1	0	0	1	1	1	0	0	0	0	0	0	1	1	0	0	1	1	1	1	0	0	0	1	1	1	0	0	0	0	1	0	1	0	1
Cork	CL5S	H	0	1	0	0	1	1	0	0	0	0	1	1	1	0	0	0	0	1	1	0	0	0	0	0	0	0	0	0	1	1	1	1	0	1	0	0	0	1	0	0	1	0	1	0	1	1	0
Cork	CL5S	M	0	1	1	0	1	1	0	0	1	0	1	1	1	0	0	1	0	1	1	0	0	0	0	0	0	1	0	0	1	1	1	1	0	1	0	1	1	1	0	0	0	0	1	0	1	1	1
Leaf	CL6L	H	0	1	0	0	1	1	0	0	0	0	1	0	1	0	0	0	0	0	0	0	0	0	0	0	0	0	1	0	0	1	1	0	0	0	0	0	0	1	0	0	0	0	1	0	1	0	0
Leaf	CL6L	M	0	1	0	0	1	1	0	0	1	0	1	0	1	0	0	1	1	1	0	0	0	1	0	0	0	1	1	0	0	1	1	0	0	0	0	1	1	1	0	0	0	0	1	0	1	0	1
Cork	CL6S	H	0	1	0	0	1	1	0	0	0	0	1	0	1	0	0	0	0	0	1	1	0	0	0	0	0	0	1	0	1	1	1	0	0	1	1	0	0	1	0	0	0	0	1	0	1	1	0
Cork	CL6S	M	0	1	0	0	1	1	0	0	1	0	1	0	1	0	0	1	0	1	1	1	0	0	0	0	0	1	1	0	1	1	1	0	0	1	1	1	1	1	0	0	0	0	1	0	1	1	1
Leaf	CL7L	H	0	1	0	0	1	1	0	0	0	0	1	0	1	0	0	0	0	0	0	0	0	0	0	0	0	0	1	0	0	1	1	0	0	0	0	0	0	1	1	0	0	0	1	0	1	0	0
Leaf	CL7L	M	0	1	1	0	1	1	0	0	1	0	1	0	1	0	0	0	1	1	0	0	0	1	0	0	0	1	1	0	0	1	1	0	0	0	0	1	1	1	0	0	0	0	1	0	1	0	1
Cork	CL7S	H	0	1	0	0	1	1	0	0	0	0	1	0	1	0	0	0	0	0	1	1	0	0	0	0	0	0	1	0	0	1	1	0	0	0	0	0	0	1	1	0	0	0	1	0	1	1	0
Cork	CL7S	M	0	1	1	0	1	1	0	0	1	0	1	0	1	0	0	1	1	1	1	1	0	0	0	0	0	1	1	0	0	1	1	0	0	0	0	1	1	1	0	0	0	0	1	0	1	1	1
Leaf	CL8L	H	0	1	0	0	1	1	0	0	0	0	1	0	1	0	0	0	0	0	0	0	0	0	0	0	0	0	1	0	0	1	1	0	0	0	0	0	0	1	0	0	0	0	1	0	1	0	0
Leaf	CL8L	M	0	1	0	0	1	1	0	0	0	0	1	0	1	0	0	0	0	1	0	0	0	0	0	0	0	0	1	1	0	1	1	0	0	0	0	1	1	1	0	0	0	0	1	0	1	0	1
Cork	CL8S	H	1	1	0	0	1	1	0	0	0	0	1	1	1	0	0	0	0	1	1	0	0	0	0	0	0	0	1	1	1	1	1	0	0	1	0	0	0	1	0	0	0	0	1	0	1	1	0
Cork	CL8S	M	1	1	0	0	1	1	0	0	0	0	1	1	1	0	0	0	0	1	1	0	0	0	0	0	0	0	1	1	1	1	1	0	0	1	0	1	1	1	0	0	0	0	1	0	1	1	1
Leaf	CL9L	H	0	1	1	0	1	1	0	0	0	0	1	0	1	0	0	0	0	0	0	0	0	0	0	1	0	0	1	0	0	1	1	0	0	0	0	0	0	0	0	0	1	0	1	0	1	0	0
Leaf	CL9L	M	0	1	1	0	1	1	0	0	1	0	1	0	1	0	0	1	1	1	0	0	0	1	0	0	0	1	1	0	0	1	1	0	0	0	0	1	1	1	0	0	0	0	1	0	1	0	1
Cork	CL9S	H	1	1	1	0	1	1	0	0	0	0	1	0	1	0	0	0	0	0	1	0	0	0	0	0	0	0	1	0	0	1	1	0	0	0	0	0	0	0	0	0	1	1	1	0	1	0	0
Cork	CL9S	M	1	1	1	0	1	1	0	0	1	0	1	0	1	0	0	1	0	1	1	0	0	0	0	0	0	1	1	0	0	1	1	0	0	0	0	1	1	1	0	0	0	1	1	0	1	0	1
Leaf	BS10L	H	0	1	0	0	0	0	0	0	0	0	1	0	1	0	0	0	0	0	0	0	0	0	0	0	0	0	1	0	0	1	1	0	0	0	0	0	0	1	1	0	0	0	1	0	0	0	1
Leaf	BS10L	M	0	1	0	0	0	0	0	0	0	0	1	0	1	0	0	1	1	1	0	0	0	0	0	0	0	1	1	0	0	1	1	0	1	0	0	1	1	1	1	0	0	0	1	0	0	0	1
Cork	BS10S	H	0	1	0	0	0	0	0	0	0	0	1	0	1	0	0	0	0	0	1	0	0	0	0	0	0	0	1	0	0	1	1	0	0	0	0	0	0	1	0	0	0	1	1	0	0	0	1
Cork	BS10S	M	0	1	0	0	0	0	0	0	0	0	1	0	1	0	0	1	0	1	1	0	0	0	0	0	0	1	1	0	0	1	1	0	1	0	0	1	1	1	0	0	0	0	1	0	0	0	1
Leaf	BS11L	H	0	1	1	0	0	0	0	0	0	0	1	0	1	0	0	0	0	0	0	0	0	0	0	0	0	1	0	0	0	1	1	1	0	0	0	0	0	1	0	0	0	0	1	0	1	0	1
Leaf	BS11L	M	0	1	1	0	0	0	0	0	0	0	1	0	1	0	0	1	1	1	0	0	0	0	0	0	0	1	0	0	0	1	1	1	0	0	0	1	1	1	0	0	0	0	1	0	1	0	1
Cork	BS11S	H	0	1	1	0	0	0	0	0	0	0	1	1	1	0	0	0	0	1	1	0	0	0	0	0	0	0	0	0	1	1	1	1	0	0	0	0	0	1	0	0	0	1	1	0	1	1	1
Cork	BS11S	M	0	1	1	0	0	0	0	0	0	0	1	1	1	0	0	1	0	1	1	0	0	0	0	0	0	1	0	0	1	1	1	1	0	0	0	1	1	1	0	0	0	1	1	0	1	1	1
Leaf	BS3L	H	0	1	1	0	1	0	0	0	0	0	1	0	1	0	0	0	0	0	0	0	0	0	0	0	0	0	1	0	0	1	1	1	0	0	0	0	0	1	0	0	0	0	1	0	1	0	1
Leaf	BS3L	M	0	1	1	0	1	0	0	0	1	0	1	0	1	0	0	1	1	1	0	0	0	0	0	0	0	0	1	0	0	1	1	1	0	0	0	1	1	1	0	0	0	0	1	0	1	0	1
Cork	BS3S	H	0	1	1	0	0	0	0	0	0	0	1	1	1	0	0	1	0	1	1	0	0	0	0	0	0	0	1	0	1	1	1	1	0	0	0	0	0	1	0	0	0	1	1	0	1	1	1
Cork	BS3S	M	0	1	1	0	0	0	0	0	1	0	1	1	1	0	0	1	0	1	1	0	0	0	0	0	0	0	1	0	1	1	1	1	0	0	0	1	1	1	0	0	0	0	1	0	1	1	1
Leaf	BS4L	H	0	1	0	0	0	0	0	0	1	1	1	0	1	1	0	0	0	0	0	0	0	0	0	0	0	1	1	0	0	1	1	1	0	0	0	0	0	1	0	1	0	0	1	0	1	0	1
Leaf	BS4L	M	0	1	0	0	0	0	0	0	1	0	1	0	1	0	0	1	1	1	0	0	0	1	0	0	0	1	1	0	0	1	1	1	1	0	0	1	1	1	0	0	0	0	1	0	1	0	1
Cork	BS4S	H	0	1	1	0	0	0	0	0	1	0	1	1	1	0	0	0	0	1	1	0	0	0	0	0	0	1	1	0	0	1	1	1	0	0	0	0	0	1	0	1	0	1	1	0	1	1	1
Cork	BS4S	M	0	1	1	0	0	0	0	0	1	0	1	1	1	0	0	1	1	1	1	0	0	0	0	0	0	1	1	0	0	1	1	1	1	0	0	1	1	1	0	0	0	0	1	0	1	1	1
Leaf	BS5L	H	0	1	0	0	0	0	0	0	0	0	1	1	1	1	0	0	0	0	0	0	0	0	0	0	0	0	1	1	0	0	1	1	0	0	0	0	0	1	1	0	0	0	1	0	1	0	1
Leaf	BS5L	M	0	1	0	0	0	0	0	0	0	0	1	0	1	1	0	1	0	1	0	0	0	0	0	0	0	0	1	1	0	1	1	1	0	0	0	1	1	1	1	0	1	1	1	0	1	0	1
Cork	BS5S	H	0	1	0	0	0	0	0	0	0	0	1	0	1	1	0	0	0	1	1	0	0	0	0	0	0	0	1	1	0	1	1	1	0	0	0	0	0	0	0	0	0	1	1	0	1	1	1
Cork	BS5S	M	0	1	0	0	0	0	0	0	0	0	1	0	1	1	0	1	0	1	1	0	0	0	0	0	0	0	1	1	0	1	1	1	0	0	0	1	1	1	0	0	1	1	1	0	1	1	1
Leaf	BS6L	H	0	1	0	0	1	0	0	1	0	1	1	0	1	0	0	0	0	0	0	0	0	0	0	0	0	0	1	1	0	1	1	0	0	0	0	0	0	1	0	1	0	0	1	0	1	0	1
Leaf	BS6L	M	0	1	0	0	1	0	0	0	0	1	1	0	1	0	0	1	1	1	0	0	0	1	0	0	0	1	1	1	0	1	1	0	0	0	0	1	1	1	0	0	0	0	1	0	1	0	1
Cork	BS6S	H	0	1	0	0	1	0	1	0	0	1	1	0	1	0	0	0	0	0	1	0	0	1	1	1	0	0	1	1	0	1	1	0	0	0	0	0	0	1	0	1	0	0	1	0	1	0	1
Cork	BS6S	M	0	1	0	0	1	0	0	0	0	1	1	0	1	0	0	1	0	1	1	0	0	0	1	1	0	1	1	1	0	1	1	0	0	0	0	1	1	1	0	0	0	0	1	0	1	0	1
Leaf	BS7L	H	1	1	0	0	1	0	0	1	0	1	1	0	1	0	0	0	0	0	0	0	0	0	0	0	0	0	1	0	0	1	1	0	0	0	1	0	0	0	1	1	1	0	1	0	1	0	1
Leaf	BS7L	M	0	1	0	0	1	0	0	0	0	1	1	0	1	0	0	1	1	1	0	0	1	0	0	0	0	1	1	0	0	1	1	0	0	0	0	1	1	1	1	0	0	1	1	0	1	0	1
Cork	BS7S	H	0	1	0	0	0	0	0	1	0	0	1	0	1	0	1	0	0	0	1	1	0	0	0	0	0	0	1	0	1	1	1	0	0	0	1	0	0	0	1	1	1	1	1	0	1	0	1
Cork	BS7S	M	0	1	0	0	0	0	0	0	0	0	1	0	1	0	1	1	1	1	1	1	0	0	0	0	0	1	1	0	1	1	1	0	0	0	0	1	1	1	1	0	0	1	1	0	1	0	1
Leaf	BS8L	H	0	1	0	0	0	1	0	0	0	1	1	0	1	1	0	0	0	0	0	0	0	1	0	1	0	0	1	1	0	1	1	0	0	0	0	0	0	1	1	0	0	0	1	0	1	0	1
Leaf	BS8L	M	0	1	0	0	0	0	0	0	0	1	1	0	1	1	0	1	0	1	0	0	0	1	0	0	0	1	1	1	0	1	1	0	0	0	0	1	1	1	1	0	0	0	1	0	1	0	1
Cork	BS8S	H	0	1	0	0	0	0	1	0	0	0	1	0	1	1	1	0	0	0	1	1	0	0	0	1	0	0	1	1	1	1	1	0	0	1	1	0	0	1	0	1	0	0	1	0	1	0	1
Cork	BS8S	M	0	1	0	0	0	0	0	0	0	0	1	0	1	1	1	1	0	1	1	1	0	0	0	1	0	1	1	1	0	1	1	0	0	1	1	1	1	1	0	1	0	0	1	0	1	0	1
Leaf	BS9L	H	0	1	0	0	0	0	0	0	0	1	1	0	1	0	0	0	0	0	0	0	0	1	0	0	0	1	1	0	0	1	1	1	0	0	0	0	0	0	1	0	0	0	1	0	0	0	1
Leaf	BS9L	M	0	1	0	0	0	0	0	1	0	1	1	0	1	0	0	1	1	1	0	0	0	1	0	0	0	1	1	0	0	0	1	0	0	0	0	1	1	1	1	0	0	0	1	0	0	0	1
Cork	BS9S	H	1	1	0	0	0	0	1	0	0	0	1	0	1	0	0	0	0	0	1	1	0	0	0	0	0	1	1	0	0	1	1	1	0	1	0	0	0	0	0	0	0	0	1	0	0	0	1
Cork	BS9S	M	1	1	0	0	0	0	0	1	0	0	1	0	1	0	0	1	0	1	1	1	0	0	0	0	0	1	1	0	0	1	1	0	0	1	0	1	1	1	0	0	0	0	1	0	0	0	1
[truncated: 156 more columns]

## Sheet: legend
PopulationID
Leaf	DNA samples extracted from Leaf
Cork	DNA samples extracted from Leaf
SampleID
HL#	Tree from Herdade dos Leitões.
CL#	Tree from Companhia das Lezirias.
BS#	Tree from Barradas da Serra.
	# corresponds to sample reference: number and tissue (abbreviaiton)
EnzymeID
H	Digestion with EcoRI + HpaII
M	Digestion with EcoRI + MspI
Markers
1.###	Bands scored for primer combination C1 (see Table A2)
2.###	Bands scored for primer combination C2 (see Table A2)
3.###	Bands scored for primer combination C3 (see Table A2)
4.###	Bands scored for primer combination C4 (see Table A2)
	### corresponds to the size in base pairs
