# Supplementary material for: Differential DNA Methylation Patterns Are Related to Phellogen Origin and Quality of Quercus suber Cork
Source: PLoS One. 2017 Jan 3;12(1):e0169018. doi: 10.1371/journal.pone.0169018 (PMC5207400; doi:10.1371/journal.pone.0169018)
Supplement: S5 Table — (XLSX) [file pone.0169018.s009.xlsx]

## Sheet: Sup.TableS4
S5 Table: Pairwise Pearson's correlation coefficient determined between cork quality traits.
	PoresArea_Tr	PoresArea_R	PoresArea_Ta	PorosityCoef_Tr	PorosityCoef_R	PorosityCoef_Ta	PoresRoundness_Tr	PoresRoundness_R	PoresRoundness_Ta	PoresLength_Tr	PoresLength_R	PoresLength_Ta	NailInclusionsArea_Tr	NailInclusionsArea_R	NailInclusionsCoef_Tr	NailInclusionsCoef_R	Thickness_Avg	AnnualGrowth
PoresArea_Tr	1	0.885	0.630	0.590	0.683	0.299	-0.145	0.006	-0.059	0.508	0.602	0.504	-0.365	-0.062	-0.245	-0.114	0.586	0.538
PoresArea_R	0.885 ****	1	0.659	0.372	0.588	0.324	-0.263	0.134	-0.178	0.331	0.725	0.517	-0.205	-0.076	-0.157	-0.113	0.462	0.440
PoresArea_Ta	0.630 ***	0.659 ***	1	0.362	0.559	0.732	-0.212	-0.155	0.115	0.096	0.251	0.923	0.034	0.127	0.006	0.099	0.182	0.095
PorosityCoef_Tr	0.590 ***	0.372	0.362	1	0.697	0.420	-0.155	-0.084	0.067	0.235	0.096	0.381	-0.285	0.050	-0.041	0.053	0.244	0.225
PorosityCoef_R	0.683 ****	0.588 ***	0.559 **	0.697 ****	1	0.505	-0.123	-0.105	0.065	0.315	0.336	0.521	-0.401	-0.117	-0.086	0.154	0.326	0.312
PorosityCoef_Ta	0.299	0.324	0.732 ****	0.420 *	0.505 **	1	-0.236	-0.170	0.065	-0.161	-0.001	0.699	0.110	0.344	0.046	0.271	-0.124	-0.155
PoresRoundness_Tr	-0.145	-0.263	-0.212	-0.155	-0.123	-0.236	1	0.414	0.503	0.685	0.091	-0.066	-0.048	0.042	-0.032	0.147	0.006	-0.127
PoresRoundness_R	0.006	0.134	-0.155	-0.084	-0.105	-0.170	0.414 *	1	0.229	0.373	0.634	-0.056	0.065	0.183	-0.019	0.082	0.213	0.102
PoresRoundness_Ta	-0.059	-0.178	0.115	0.067	0.065	0.065	0.503 **	0.229	1	0.316	-0.125	0.413	0.086	0.109	0.108	0.353	0.160	-0.112
PoresLength_Tr	0.508 **	0.331	0.096	0.235	0.315	-0.161	0.685 ****	0.373	0.316	1	0.535	0.139	-0.365	-0.093	-0.201	-0.053	0.532	0.436
PoresLength_R	0.602 ***	0.725 ****	0.251	0.096	0.336	-0.001	0.091	0.634 ***	-0.125	0.535 **	1	0.173	-0.261	-0.027	-0.322	-0.245	0.539	0.495
PoresLength_Ta	0.504 **	0.517 **	0.923 ****	0.381 *	0.521 **	0.699 ****	-0.066	-0.056	0.413 *	0.139	0.173	1	0.111	0.141	0.116	0.226	0.145	-0.001
NailInclusionsArea_Tr	-0.365	-0.205	0.034	-0.285	-0.401 *	0.110	-0.048	0.065	0.086	-0.365	-0.261	0.111	1	0.714	0.538	0.448	-0.501	-0.434
NailInclusionsArea_R	-0.062	-0.076	0.127	0.050	-0.117	0.344	0.042	0.183	0.109	-0.093	-0.027	0.141	0.714 ****	1	0.195	0.378	-0.153	-0.215
NailInclusionsCoef_Tr	-0.245	-0.157	0.006	-0.041	-0.086	0.046	-0.032	-0.019	0.108	-0.201	-0.322	0.116	0.538 **	0.195	1	0.665	-0.462	-0.462
NailInclusionsCoef_R	-0.114	-0.113	0.099	0.053	0.154	0.271	0.147	0.082	0.353	-0.053	-0.245	0.226	0.448 *	0.378 *	0.665 ***	1	-0.262	-0.317
Thickness_Avg	0.586 **	0.462 *	0.182	0.244	0.326	-0.124	0.006	0.213	0.160	0.532 **	0.539 **	0.145	-0.501 **	-0.153	-0.462 *	-0.262	1	0.875
AnnualGrowth	0.538 **	0.440 *	0.095	0.225	0.312	-0.155	-0.127	0.102	-0.112	0.436 *	0.495	-0.001	-0.434 *	-0.215	-0.462 *	-0.317	0.875 ****	1
Significant correlations (*α=0.05, **α=0.01, ***α=0.001, ****α=0.0001).
The results were obtained using 'cor.test' built-in function in R.
